# Supplementary material for: Cytotoxicity of Nine Medicinal Plants from San Basilio de Palenque (Colombia) on HepG2 Cells
Source: Plants (Basel). 2023 Jul 19;12(14):2686. doi: 10.3390/plants12142686 (PMC10383961; doi:10.3390/plants12142686)
Supplement: Supplementary file 1 [file plants-12-02686-s001.zip]

Archive with 1 entries (1 files):
- plants-2476978-supplementary.pdf
